# Supplementary material for: Carbon-Modified Attapulgite Composite for Rapid Rhodamine B Degradation: High Adsorption Capacity and Photo-Fenton Efficiency
Source: Materials (Basel). 2026 Jan 30;19(3):554. doi: 10.3390/ma19030554 (PMC12898179; doi:10.3390/ma19030554)
Supplement: Supplementary file 1 [file materials-19-00554-s001.zip]

Archive with 1 entries (1 files):
- materials-3997641-supplementary.pdf
